# Supplementary material for: New records of Benthesicymus Bate, 1881 (Dendrobranchiata, Penaeoidea, Benthesicymidae) from the abyssal depths of Taiwan
Source: Zookeys. 2019 Apr 11;838:1–8. doi: 10.3897/zookeys.838.33051 (PMC6477836; doi:10.3897/zookeys.838.33051)
Supplement: XML Treatment for Benthesicymus crenatus [file zookeys.838.33051-treatment1.xml]

<!DOCTYPE tp:taxon-treatment
  PUBLIC "-//TaxonX//DTD Taxonomic Treatment Publishing DTD v0 20100105//EN" "tax-treatment-NSO.dtd">
<tp:taxon-treatment xmlns:tp="http://www.plazi.org/taxpub"><tp:treatment-meta><kwd-group><label>Taxon classification</label><kwd><named-content xmlns:xlink="http://www.w3.org/1999/xlink" content-type="kingdom">Animalia</named-content></kwd><kwd><named-content xmlns:xlink="http://www.w3.org/1999/xlink" content-type="order">Decapoda</named-content></kwd><kwd><named-content xmlns:xlink="http://www.w3.org/1999/xlink" content-type="family">Benthesicymidae</named-content></kwd></kwd-group><mixed-citation publication-type="journal"><person-group><name><surname>Yang</surname><given-names>Chien-Hui</given-names></name><name><surname>Chan</surname><given-names>Tin-Yam</given-names></name></person-group><article-title>New records of <italic><tp:taxon-name><tp:taxon-name-part taxon-name-part-type="genus" reg="Benthesicymus">Benthesicymus</tp:taxon-name-part></tp:taxon-name></italic> Bate, 1881 (<tp:taxon-name><tp:taxon-name-part taxon-name-part-type="suborder">Dendrobranchiata</tp:taxon-name-part></tp:taxon-name>, <tp:taxon-name><tp:taxon-name-part taxon-name-part-type="superfamily">Penaeoidea</tp:taxon-name-part></tp:taxon-name>, <tp:taxon-name><tp:taxon-name-part taxon-name-part-type="family">Benthesicymidae</tp:taxon-name-part></tp:taxon-name>) from the abyssal depths of Taiwan</article-title><source>Zookeys</source><day>11</day><month>4</month><year>2019</year><volume>838</volume><fpage>1</fpage><lpage>8</lpage><pub-id pub-id-type="doi">10.3897/zookeys.838.33051</pub-id></mixed-citation></tp:treatment-meta><tp:nomenclature><tp:taxon-name>
                <tp:taxon-name-part taxon-name-part-type="genus" reg="Benthesicymus">Benthesicymus</tp:taxon-name-part>
                <tp:taxon-name-part taxon-name-part-type="species" reg="crenatus">crenatus</tp:taxon-name-part>
              </tp:taxon-name><tp:taxon-authority>Bate, 1881</tp:taxon-authority><xref ref-type="fig" rid="F1">Figs 1</xref><xref ref-type="fig" rid="F2">, 2</xref><tp:nomenclature-citation-list><tp:nomenclature-citation><tp:taxon-name>
                    <tp:taxon-name-part taxon-name-part-type="genus" reg="Benthesicymus">Benthesicymus</tp:taxon-name-part>
                    <tp:taxon-name-part taxon-name-part-type="species" reg="crenatus">crenatus</tp:taxon-name-part>
                  </tp:taxon-name><comment>Bate, 1881: 190 (type localities: central Pacific near Low Archipelago); <xref ref-type="bibr" rid="B3">Bate 1888</xref>: 329, pls. 54–55; <xref ref-type="bibr" rid="B5">Crosnier 1986</xref>: 851, figs. 6d-e, 7d-e, 8f-g; <xref ref-type="bibr" rid="B7">Kikuchi and Nemoto 1991</xref>: 67, figs. 2–3; <xref ref-type="bibr" rid="B8">Kim et al. 2000</xref>: 7, figs 2f, g, 8c.</comment></tp:nomenclature-citation></tp:nomenclature-citation-list></tp:nomenclature><tp:treatment-sec sec-type="material" id="SECID0EEGAC"><title>Material examined.</title><p>“TAIWAN 2005”, stn OCP296, <named-content xmlns:xlink="http://www.w3.org/1999/xlink" content-type="dwc:verbatimCoordinates" xlink:type="simple"><named-content content-type="geo-json" specific-use="{&#34;type&#34;:&#34;Point&#34;,&#34;coordinates&#34;:[121.918167,22.251333]}" id="NCID0ENGAC" xlink:type="simple">22°15.08'N, 121°55.09'E</named-content></named-content>, 4430–4455 m, 10 Aug 2005, 2 females <abbrev xmlns:xlink="http://www.w3.org/1999/xlink" xlink:title="carapace length" id="ABBRID0ESGAC" xlink:type="simple">cl</abbrev> 29.2–37.3 mm (<abbrev xmlns:xlink="http://www.w3.org/1999/xlink" xlink:title="National Taiwan Ocean University" id="ABBRID0EWGAC" xlink:type="simple">NTOU</abbrev> M02182). “TAIWAN 2008”, stn CP413, <named-content xmlns:xlink="http://www.w3.org/1999/xlink" content-type="dwc:verbatimCoordinates" xlink:type="simple"><named-content content-type="geo-json" specific-use="{&#34;type&#34;:&#34;Point&#34;,&#34;coordinates&#34;:[121.916333,22.251000]}" id="NCID0E4GAC" xlink:type="simple">22°15.06'N, 121°54.98'E</named-content></named-content>, 4412–4446 m, 12 Jun 2008, 2 males <abbrev xmlns:xlink="http://www.w3.org/1999/xlink" xlink:title="carapace length" id="ABBRID0ECHAC" xlink:type="simple">cl</abbrev> 34.2–53.7 mm (<abbrev xmlns:xlink="http://www.w3.org/1999/xlink" xlink:title="National Taiwan Ocean University" id="ABBRID0EGHAC" xlink:type="simple">NTOU</abbrev> M02183); stn CP414, <named-content xmlns:xlink="http://www.w3.org/1999/xlink" content-type="dwc:verbatimCoordinates" xlink:type="simple"><named-content content-type="geo-json" specific-use="{&#34;type&#34;:&#34;Point&#34;,&#34;coordinates&#34;:[122.545333,22.631833]}" id="NCID0ENHAC" xlink:type="simple">22°37.91'N, 122°32.72'E</named-content></named-content>, 5011–4990 m, 13 Jun 2008, 3 males <abbrev xmlns:xlink="http://www.w3.org/1999/xlink" xlink:title="carapace length" id="ABBRID0ESHAC" xlink:type="simple">cl</abbrev> 25.2–37.7 mm, 1 female <abbrev xmlns:xlink="http://www.w3.org/1999/xlink" xlink:title="carapace length" id="ABBRID0EWHAC" xlink:type="simple">cl</abbrev> 20.2 mm (<abbrev xmlns:xlink="http://www.w3.org/1999/xlink" xlink:title="National Taiwan Ocean University" id="ABBRID0E1HAC" xlink:type="simple">NTOU</abbrev> M02184); stn CP415, <named-content xmlns:xlink="http://www.w3.org/1999/xlink" content-type="dwc:verbatimCoordinates" xlink:type="simple"><named-content content-type="geo-json" specific-use="{&#34;type&#34;:&#34;Point&#34;,&#34;coordinates&#34;:[122.351667,22.436000]}" id="NCID0EBIAC" xlink:type="simple">22°26.16'N, 122°21.10'E</named-content></named-content>, 4813–4807 m, 14 Jun 2008, 3 males <abbrev xmlns:xlink="http://www.w3.org/1999/xlink" xlink:title="carapace length" id="ABBRID0EGIAC" xlink:type="simple">cl</abbrev> 25.8–48.6 mm (<abbrev xmlns:xlink="http://www.w3.org/1999/xlink" xlink:title="National Taiwan Ocean University" id="ABBRID0EKIAC" xlink:type="simple">NTOU</abbrev> M02185); stn CP416, <named-content xmlns:xlink="http://www.w3.org/1999/xlink" content-type="dwc:verbatimCoordinates" xlink:type="simple"><named-content content-type="geo-json" specific-use="{&#34;type&#34;:&#34;Point&#34;,&#34;coordinates&#34;:[122.353000,22.440667]}" id="NCID0ERIAC" xlink:type="simple">22°26.44'N, 122°21.18'E</named-content></named-content>, 4824–4807 m, 15 Jun 2008, 1 male <abbrev xmlns:xlink="http://www.w3.org/1999/xlink" xlink:title="carapace length" id="ABBRID0EWIAC" xlink:type="simple">cl</abbrev> 25.7 mm, 1 female <abbrev xmlns:xlink="http://www.w3.org/1999/xlink" xlink:title="carapace length" id="ABBRID0E1IAC" xlink:type="simple">cl</abbrev> 27.1 mm (<abbrev xmlns:xlink="http://www.w3.org/1999/xlink" xlink:title="National Taiwan Ocean University" id="ABBRID0E5IAC" xlink:type="simple">NTOU</abbrev> M02186). “TAIWAN 2012”, stn CP465, <named-content xmlns:xlink="http://www.w3.org/1999/xlink" content-type="dwc:verbatimCoordinates" xlink:type="simple"><named-content content-type="geo-json" specific-use="{&#34;type&#34;:&#34;Point&#34;,&#34;coordinates&#34;:[122.537167,22.626000]}" id="NCID0EFJAC" xlink:type="simple">22°37.56'N, 122°32.23'E</named-content></named-content>, 5004–4996 m, 01 Jul 2012, 1 male <abbrev xmlns:xlink="http://www.w3.org/1999/xlink" xlink:title="carapace length" id="ABBRID0EKJAC" xlink:type="simple">cl</abbrev> 40.8 mm (<abbrev xmlns:xlink="http://www.w3.org/1999/xlink" xlink:title="National Taiwan Ocean University" id="ABBRID0EOJAC" xlink:type="simple">NTOU</abbrev> M02187); stn CP466, <named-content xmlns:xlink="http://www.w3.org/1999/xlink" content-type="dwc:verbatimCoordinates" xlink:type="simple"><named-content content-type="geo-json" specific-use="{&#34;type&#34;:&#34;Point&#34;,&#34;coordinates&#34;:[122.495333,22.797667]}" id="NCID0EVJAC" xlink:type="simple">22°47.86'N, 122°29.72'E</named-content></named-content>, 5226–5314 m, 02 Jun 2012, 2 males <abbrev xmlns:xlink="http://www.w3.org/1999/xlink" xlink:title="carapace length" id="ABBRID0E1JAC" xlink:type="simple">cl</abbrev> 28.1–33.3 mm, 3 females <abbrev xmlns:xlink="http://www.w3.org/1999/xlink" xlink:title="carapace length" id="ABBRID0E5JAC" xlink:type="simple">cl</abbrev> 20.1–37.3 mm (<abbrev xmlns:xlink="http://www.w3.org/1999/xlink" xlink:title="National Taiwan Ocean University" id="ABBRID0ECKAC" xlink:type="simple">NTOU</abbrev> M02188); stn CP467, <named-content xmlns:xlink="http://www.w3.org/1999/xlink" content-type="dwc:verbatimCoordinates" xlink:type="simple"><named-content content-type="geo-json" specific-use="{&#34;type&#34;:&#34;Point&#34;,&#34;coordinates&#34;:[122.494833,22.800167]}" id="NCID0EJKAC" xlink:type="simple">22°48.01'N, 122°29.69'E</named-content></named-content>, 5227–5154 m, 02 Jun 2012, 4 males <abbrev xmlns:xlink="http://www.w3.org/1999/xlink" xlink:title="carapace length" id="ABBRID0EOKAC" xlink:type="simple">cl</abbrev> 23.8–30.7 mm, 4 females <abbrev xmlns:xlink="http://www.w3.org/1999/xlink" xlink:title="carapace length" id="ABBRID0ESKAC" xlink:type="simple">cl</abbrev> 13.7–39.1 mm (<abbrev xmlns:xlink="http://www.w3.org/1999/xlink" xlink:title="National Taiwan Ocean University" id="ABBRID0EWKAC" xlink:type="simple">NTOU</abbrev> M02189).</p></tp:treatment-sec><tp:treatment-sec sec-type="description" id="SECID0E1KAC"><title>Description.</title><p>Integument membranous and soft. Rostrum dorsally compressed and slightly elevated into a low crest, dorsal margin with three or rarely four (only in one specimen of the present material) teeth, ventral margin without teeth. Antennal spine minute but distinct. Hepatic spine present with deep cervical groove behind it. Hepatic and branchiocardiac carinae elevated (Fig. <xref ref-type="fig" rid="F2">2A</xref>). Fourth to sixth abdominal somites with posteromedian spines. Posterior margin of fourth abdominal tergite distinctly crenate; with 19–33 (usually 23–28) teeth, medial teeth larger but obtuse (except for median tooth which is largest and acute) while lateral teeth sometimes sharper but smaller (Fig. <xref ref-type="fig" rid="F2">2B</xref>). Telson with three pairs of movable lateral spines and one pair of terminal spines, distal pair of lateral spine adjacent to terminal spine (Fig. <xref ref-type="fig" rid="F2">2C</xref>). Third maxilliped and first pereiopod both with merus and ischium bearing a sharp distomesial spine (Figs <xref ref-type="fig" rid="F2">2D–E</xref>). Distal segment of third maxilliped with sharp spine at tip (Fig. <xref ref-type="fig" rid="F2">2F</xref>). Thelycum lacking seminal receptacles but bearing median longitudinal carinae on fifth and sixth thoracic sternites. Seventh and eight thoracic sternites with large tubercle and sharp median spine, respectively (Fig. <xref ref-type="fig" rid="F2">2G</xref>). Petasma with lateral lobe generally wide and flat, except for a long strong and narrow submarginal fold at ventrolateral lobule, another shorter subdistal fold also present on dorsolateral lobule; median lobe <!--PageBreak -->with distal margin minutely serrated (Fig. <xref ref-type="fig" rid="F2">2I</xref>), dorsomedian lobule strongly folded and densely covered with small hooked spines (Fig. <xref ref-type="fig" rid="F2">2H</xref>).</p></tp:treatment-sec><tp:treatment-sec sec-type="Coloration" id="SECID0ECMAC"><title>Coloration.</title><p>Body entirely reddish to orangish red (Fig. <xref ref-type="fig" rid="F1">1</xref>). Antennular and antennal flagella orange. Scaphocerite and bascerite pinkish white to pale white. Cornea white.</p><fig id="F1" position="float" orientation="portrait"><label>Figure 1.</label><caption><p><italic><tp:taxon-name><tp:taxon-name-part taxon-name-part-type="genus" reg="Benthesicymus">Benthesicymus</tp:taxon-name-part><tp:taxon-name-part taxon-name-part-type="species" reg="crenatus">crenatus</tp:taxon-name-part></tp:taxon-name></italic> Bate, 1881, stn CP413, 4412–4446 m, male <abbrev xmlns:xlink="http://www.w3.org/1999/xlink" xlink:title="carapace length" id="ABBRID0E6MAC" xlink:type="simple">cl</abbrev> 34.2 mm (<abbrev xmlns:xlink="http://www.w3.org/1999/xlink" xlink:title="National Taiwan Ocean University" id="ABBRID0EDNAC" xlink:type="simple">NTOU</abbrev> M02183).</p></caption><graphic xmlns:xlink="http://www.w3.org/1999/xlink" xlink:href="zookeys-838-001-g001.jpg" position="float" orientation="portrait" xlink:type="simple" id="oo_292975.jpg"/></fig></tp:treatment-sec><tp:treatment-sec sec-type="distribution" id="SECID0EMNAC"><title>Distribution.</title><p>Northwest and Central Pacific, at depths of 3,530 to 6,350 m. There is one record of 0–5,700 m for this species (<xref ref-type="bibr" rid="B7">Kikuchi and Nemoto 1991</xref>) but it is very likely that the material was collected from more than 3500 m deep.</p></tp:treatment-sec><tp:treatment-sec sec-type="remarks" id="SECID0EWNAC"><title>Remarks.</title><p>The 27 specimens examined were collected from 4,412 to 5,134 m deep and most of them are damaged due to their fragile bodies even though their sizes are quite large. Nevertheless, they can be positively identified as <italic><tp:taxon-name><tp:taxon-name-part taxon-name-part-type="genus" reg="Benthesicymus">B.</tp:taxon-name-part><tp:taxon-name-part taxon-name-part-type="species" reg="crenatus">crenatus</tp:taxon-name-part></tp:taxon-name></italic> by the characteristic comb-like crenation on the posterior margin of the fourth abdominal tergite. The Taiwanese material also generally fits well with previous descriptions of <italic><tp:taxon-name><tp:taxon-name-part taxon-name-part-type="genus" reg="Benthesicymus">B.</tp:taxon-name-part><tp:taxon-name-part taxon-name-part-type="species" reg="crenatus">crenatus</tp:taxon-name-part></tp:taxon-name></italic> (<xref ref-type="bibr" rid="B2">Bate 1881</xref>, <xref ref-type="bibr" rid="B3">1888</xref>, <xref ref-type="bibr" rid="B5">Crosnier 1986</xref>, <xref ref-type="bibr" rid="B7">Kikuchi and Nemoto 1991</xref>, <xref ref-type="bibr" rid="B8">Kim et al. 2000</xref>). The present report of <italic><tp:taxon-name><tp:taxon-name-part taxon-name-part-type="genus" reg="Benthesicymus">B.</tp:taxon-name-part><tp:taxon-name-part taxon-name-part-type="species" reg="crenatus">crenatus</tp:taxon-name-part></tp:taxon-name></italic> from 5,324 m represents the deepest marine animal recorded from Taiwan. The previous deepest records from Taiwanese waters were the squat lobsters (<tp:taxon-name><tp:taxon-name-part taxon-name-part-type="family">Galatheidae</tp:taxon-name-part></tp:taxon-name> Samouelle, 1819), <italic><tp:taxon-name><tp:taxon-name-part taxon-name-part-type="genus" reg="Munidopsis">Munidopsis</tp:taxon-name-part><tp:taxon-name-part taxon-name-part-type="species" reg="profunda">profunda</tp:taxon-name-part></tp:taxon-name></italic> Baba, 2005 and <italic><tp:taxon-name><tp:taxon-name-part taxon-name-part-type="genus" reg="Munidopsis">M.</tp:taxon-name-part><tp:taxon-name-part taxon-name-part-type="species" reg="taiwanica">taiwanica</tp:taxon-name-part></tp:taxon-name></italic> Osawa, Lin &amp; Chan, 2008b from 5,011 m deep (<xref ref-type="bibr" rid="B13">Osawa et al. 2008b</xref>, <xref ref-type="bibr" rid="B1">Baba et al. 2009</xref>).</p><p>The 15 species known in <italic><tp:taxon-name><tp:taxon-name-part taxon-name-part-type="genus" reg="Benthesicymus">Benthesicymus</tp:taxon-name-part></tp:taxon-name></italic> (<xref ref-type="bibr" rid="B6">De Grave and Fransen 2011</xref>) are often separated into two groups by the following characteristics: (1) branchiostegal spine not sharp and located at margin of carapace in group I vs. very sharp but situated behind the carapace margin in group II; (2) exopod of first maxilliped abruptly narrow to tip in group I vs. tapering to tip in group II; (3) merus of second maxilliped expanded in group I vs. unexpanded in group II; (4) dactylus of third maxilliped triangular with only one terminal spine in group I vs. subrectangular with more than one spine in group II; (5) exopods of all pereiopods small but visible in group I vs. very tiny in group II (<xref ref-type="bibr" rid="B4">Burkenroad 1936</xref>, <xref ref-type="bibr" rid="B7">Kikuchi and Nemoto 1991</xref>). Groups I and II consist of ten and five species respectively, and <italic><tp:taxon-name><tp:taxon-name-part taxon-name-part-type="genus" reg="Benthesicymus">B.</tp:taxon-name-part><tp:taxon-name-part taxon-name-part-type="species" reg="crenatus">crenatus</tp:taxon-name-part></tp:taxon-name></italic> belongs in group I.</p><p>The closest species to <italic><tp:taxon-name><tp:taxon-name-part taxon-name-part-type="genus" reg="Benthesicymus">B.</tp:taxon-name-part><tp:taxon-name-part taxon-name-part-type="species" reg="crenatus">crenatus</tp:taxon-name-part></tp:taxon-name></italic> is <italic><tp:taxon-name><tp:taxon-name-part taxon-name-part-type="genus" reg="Benthesicymus">B.</tp:taxon-name-part><tp:taxon-name-part taxon-name-part-type="species" reg="laciniatus">laciniatus</tp:taxon-name-part></tp:taxon-name></italic> (<xref ref-type="bibr" rid="B5">Crosnier 1986</xref>, <xref ref-type="bibr" rid="B7">Kikuchi and Nemoto 1991</xref>), which was also collected from Taiwan (see below). The two species can be readily separated by the following characters: (1) dorsal margin of rostrum armed with three or four teeth in <italic><tp:taxon-name><tp:taxon-name-part taxon-name-part-type="genus" reg="Benthesicymus">B.</tp:taxon-name-part><tp:taxon-name-part taxon-name-part-type="species" reg="crenatus">crenatus</tp:taxon-name-part></tp:taxon-name></italic> (Fig. <xref ref-type="fig" rid="F2">2A</xref>) but with only two teeth in <italic><tp:taxon-name><tp:taxon-name-part taxon-name-part-type="genus" reg="Benthesicymus">B.</tp:taxon-name-part><tp:taxon-name-part taxon-name-part-type="species" reg="laciniatus">laciniatus</tp:taxon-name-part></tp:taxon-name></italic> (Fig. <xref ref-type="fig" rid="F3">3A</xref>); (2) hepatic spine present in <italic><tp:taxon-name><tp:taxon-name-part taxon-name-part-type="genus" reg="Benthesicymus">B.</tp:taxon-name-part><tp:taxon-name-part taxon-name-part-type="species" reg="crenatus">crenatus</tp:taxon-name-part></tp:taxon-name></italic> (Fig. <xref ref-type="fig" rid="F2">2A</xref>) whereas absent in <italic><tp:taxon-name><tp:taxon-name-part taxon-name-part-type="genus" reg="Benthesicymus">B.</tp:taxon-name-part><tp:taxon-name-part taxon-name-part-type="species" reg="laciniatus">laciniatus</tp:taxon-name-part></tp:taxon-name></italic> (Fig. <xref ref-type="fig" rid="F3">3A</xref>); (3) cervical groove deep and with elevated branchiocardiac carina extending to posterior carapace in <italic><tp:taxon-name><tp:taxon-name-part taxon-name-part-type="genus" reg="Benthesicymus">B.</tp:taxon-name-part><tp:taxon-name-part taxon-name-part-type="species" reg="crenatus">crenatus</tp:taxon-name-part></tp:taxon-name></italic> (Fig. <xref ref-type="fig" rid="F2">2A</xref>), carapace without deep groove nor distinct carina in <italic><tp:taxon-name><tp:taxon-name-part taxon-name-part-type="genus" reg="Benthesicymus">B.</tp:taxon-name-part><tp:taxon-name-part taxon-name-part-type="species" reg="laciniatus">laciniatus</tp:taxon-name-part></tp:taxon-name></italic> (Fig. <xref ref-type="fig" rid="F3">3A</xref>); (4) teeth on crenation of fourth abdominal pleuron more numerous (25–29 teeth) and rather blunt in <italic><tp:taxon-name><tp:taxon-name-part taxon-name-part-type="genus" reg="Benthesicymus">B.</tp:taxon-name-part><tp:taxon-name-part taxon-name-part-type="species" reg="crenatus">crenatus</tp:taxon-name-part></tp:taxon-name></italic> (Fig. <xref ref-type="fig" rid="F2">2B</xref>), whereas fewer (13–19 teeth) and sharp in <italic><tp:taxon-name><tp:taxon-name-part taxon-name-part-type="genus" reg="Benthesicymus">B.</tp:taxon-name-part><tp:taxon-name-part taxon-name-part-type="species" reg="laciniatus">laciniatus</tp:taxon-name-part></tp:taxon-name></italic> (Fig. <xref ref-type="fig" rid="F3">3B</xref>); (6) posterior margin of fifth abdominal pleuron bearing distinct spine in <italic><tp:taxon-name><tp:taxon-name-part taxon-name-part-type="genus" reg="Benthesicymus">B.</tp:taxon-name-part><tp:taxon-name-part taxon-name-part-type="species" reg="laciniatus">laciniatus</tp:taxon-name-part></tp:taxon-name></italic> (Fig. <xref ref-type="fig" rid="F3">3B</xref>) whereas smooth in <italic><tp:taxon-name><tp:taxon-name-part taxon-name-part-type="genus" reg="Benthesicymus">B.</tp:taxon-name-part><tp:taxon-name-part taxon-name-part-type="species" reg="crenatus">crenatus</tp:taxon-name-part></tp:taxon-name></italic> (Fig. <xref ref-type="fig" rid="F2">2B</xref>); (7) mesial margin of merus and ischium in third maxilliped and first pereiopod with a sharp spine in <italic><tp:taxon-name><tp:taxon-name-part taxon-name-part-type="genus" reg="Benthesicymus">B.</tp:taxon-name-part><tp:taxon-name-part taxon-name-part-type="species" reg="crenatus">crenatus</tp:taxon-name-part></tp:taxon-name></italic> (Fig. <xref ref-type="fig" rid="F2">2D–E</xref>), whereas without spine in <italic><tp:taxon-name><tp:taxon-name-part taxon-name-part-type="genus" reg="Benthesicymus">B.</tp:taxon-name-part><tp:taxon-name-part taxon-name-part-type="species" reg="laciniatus">laciniatus</tp:taxon-name-part></tp:taxon-name></italic> (Fig. <xref ref-type="fig" rid="F3">3D</xref>); (8) thelycum with strong median spine on eighth thoracic sternite in <italic><tp:taxon-name><tp:taxon-name-part taxon-name-part-type="genus" reg="Benthesicymus">B.</tp:taxon-name-part><tp:taxon-name-part taxon-name-part-type="species" reg="crenatus">crenatus</tp:taxon-name-part></tp:taxon-name></italic> (Fig. <xref ref-type="fig" rid="F2">2G</xref>), whereas without spine in <italic><tp:taxon-name><tp:taxon-name-part taxon-name-part-type="genus" reg="Benthesicymus">B.</tp:taxon-name-part><tp:taxon-name-part taxon-name-part-type="species" reg="laciniatus">laciniatus</tp:taxon-name-part></tp:taxon-name></italic> (<xref ref-type="bibr" rid="B5">Crosnier 1986</xref>: fig. 6c).</p><fig id="F2" position="float" orientation="portrait"><label>Figure 2.</label><caption><p><italic><tp:taxon-name><tp:taxon-name-part taxon-name-part-type="genus" reg="Benthesicymus">Benthesicymus</tp:taxon-name-part><tp:taxon-name-part taxon-name-part-type="species" reg="crenatus">crenatus</tp:taxon-name-part></tp:taxon-name></italic> Bate, 1881, <bold>A, B, H, I</bold> stn CP413, 4412–4446 m, male <abbrev xmlns:xlink="http://www.w3.org/1999/xlink" xlink:title="carapace length" id="ABBRID0EYJAE" xlink:type="simple">cl</abbrev> 53.7 mm (<abbrev xmlns:xlink="http://www.w3.org/1999/xlink" xlink:title="National Taiwan Ocean University" id="ABBRID0E3JAE" xlink:type="simple">NTOU</abbrev> M02183) <bold>C</bold> stn CP466, 5226–5314 m, female <abbrev xmlns:xlink="http://www.w3.org/1999/xlink" xlink:title="carapace length" id="ABBRID0ECKAE" xlink:type="simple">cl</abbrev> 20.1 mm (<abbrev xmlns:xlink="http://www.w3.org/1999/xlink" xlink:title="National Taiwan Ocean University" id="ABBRID0EGKAE" xlink:type="simple">NTOU</abbrev> M02188) <bold>D–G</bold> stn CP416, 4824–4807 m, female <abbrev xmlns:xlink="http://www.w3.org/1999/xlink" xlink:title="carapace length" id="ABBRID0EMKAE" xlink:type="simple">cl</abbrev> 27.1 mm (<abbrev xmlns:xlink="http://www.w3.org/1999/xlink" xlink:title="National Taiwan Ocean University" id="ABBRID0EQKAE" xlink:type="simple">NTOU</abbrev> M02186) <bold>A</bold> carapace and anterior appendages, lateral view <bold>B</bold> abdominal somites III to V, lateral view <bold>C</bold> telson, dorsal view <bold>D</bold> left maxilliped III <bold>E</bold> left pereiopod I <bold>F</bold> dactylus of left maxilliped III <bold>G</bold> thoracic sternites V to VIII <bold>H</bold> left petasma, ventral view <bold>I</bold> tip of median lobe, ventral view. Scale bars: 5 mm (<bold>A–E, G, H</bold>); 1 mm (<bold>F, I</bold>).</p></caption><graphic xmlns:xlink="http://www.w3.org/1999/xlink" xlink:href="zookeys-838-001-g002.jpg" position="float" orientation="portrait" xlink:type="simple" id="oo_292976.jpg"/></fig><fig id="F3" position="float" orientation="portrait"><label>Figure 3.</label><caption><p><italic><tp:taxon-name><tp:taxon-name-part taxon-name-part-type="genus" reg="Benthesicymus">Benthesicymus</tp:taxon-name-part><tp:taxon-name-part taxon-name-part-type="species" reg="laciniatus">laciniatus</tp:taxon-name-part></tp:taxon-name></italic> Rathbun, 1906, stn CP369, 3030–3070 m, male <abbrev xmlns:xlink="http://www.w3.org/1999/xlink" xlink:title="carapace length" id="ABBRID0ECMAE" xlink:type="simple">cl</abbrev> 25.0 mm (<abbrev xmlns:xlink="http://www.w3.org/1999/xlink" xlink:title="National Taiwan Ocean University" id="ABBRID0EGMAE" xlink:type="simple">NTOU</abbrev> M02191) <bold>A</bold> carapace and anterior appendages, lateral view <bold>B</bold> abdominal somites IV to V, lateral view <bold>C</bold> telson, dorsal view <bold>D</bold> left maxilliped III <bold>E</bold> right petasma, ventral view <bold>F</bold> tip of median lobe, ventral view. Scale bars: 5 mm (<bold>A–D</bold>); 1 mm (<bold>E, F</bold>).</p></caption><graphic xmlns:xlink="http://www.w3.org/1999/xlink" xlink:href="zookeys-838-001-g003.jpg" position="float" orientation="portrait" xlink:type="simple" id="oo_292977.jpg"/></fig><!--PageBreak --><!--PageBreak --></tp:treatment-sec><ref-list><ref id="B3"><mixed-citation xmlns:xlink="http://www.w3.org/1999/xlink" xlink:type="simple"><person-group><name name-style="western"><surname>Bate</surname><given-names>CS</given-names></name></person-group> (<year>1888</year>) <source>Report on the <tp:taxon-name><tp:taxon-name-part taxon-name-part-type="subphylum">Crustacea</tp:taxon-name-part></tp:taxon-name> Macrura collected by the Challenger during the years 1873–76. Report on the Scientific Results of the Voyage of H.M.S.</source><publisher-name>“Challenger” during the years 1873–76</publisher-name>, <publisher-loc>24</publisher-loc>, <size units="page">942 pp</size>. [pls 1–157]</mixed-citation></ref><ref id="B5"><mixed-citation xmlns:xlink="http://www.w3.org/1999/xlink" xlink:type="simple"><person-group><name name-style="western"><surname>Crosnier</surname><given-names>A</given-names></name></person-group> (<year>1986</year>) <article-title>Crevettes pénéides d’eau profonde récoltées dans l’océan Indien lors des campagnes BEHTHEDI, SAFARI I et II, MD 32/REUNION. Bulletin du Muséum National d’Histoire Naturelle, Paris (4)7, section A, no.</article-title><volume>4</volume>: <fpage>839</fpage>–<lpage>877</lpage>.</mixed-citation></ref><ref id="B7"><mixed-citation xmlns:xlink="http://www.w3.org/1999/xlink" xlink:type="simple"><person-group><name name-style="western"><surname>Kikuchi</surname><given-names>T</given-names></name><name name-style="western"><surname>Nemoto</surname><given-names>T</given-names></name></person-group> (<year>1991</year>) <article-title>Deep-sea shrimps of the genus <italic><tp:taxon-name><tp:taxon-name-part taxon-name-part-type="genus">Benthesicymus</tp:taxon-name-part></tp:taxon-name></italic> (<tp:taxon-name><tp:taxon-name-part taxon-name-part-type="order">Decapoda</tp:taxon-name-part></tp:taxon-name>: <tp:taxon-name><tp:taxon-name-part taxon-name-part-type="suborder">Dendrobranchiata</tp:taxon-name-part></tp:taxon-name>) from the western North Pacific.</article-title><source>Journal of Crustacean Biology</source><volume>11</volume>(<issue>1</issue>): <fpage>64</fpage>–<lpage>89</lpage>. <ext-link xlink:type="simple" ext-link-type="doi" xlink:href="10.2307/1548545">https://doi.org/10.2307/1548545</ext-link></mixed-citation></ref><ref id="B8"><mixed-citation xmlns:xlink="http://www.w3.org/1999/xlink" xlink:type="simple"><person-group><name name-style="western"><surname>Kim</surname><given-names>JN</given-names></name><name name-style="western"><surname>Hayashi</surname><given-names>K-I</given-names></name><name name-style="western"><surname>Natsukari</surname><given-names>Y</given-names></name><name name-style="western"><surname>Yoshida</surname><given-names>K</given-names></name></person-group> (<year>2000</year>) <article-title>Abyssobenthic shrimps (<tp:taxon-name><tp:taxon-name-part taxon-name-part-type="subphylum">Crustacea</tp:taxon-name-part></tp:taxon-name>, <tp:taxon-name><tp:taxon-name-part taxon-name-part-type="order">Decapoda</tp:taxon-name-part></tp:taxon-name>, <tp:taxon-name><tp:taxon-name-part taxon-name-part-type="infraorder">Penaeidea</tp:taxon-name-part></tp:taxon-name> and <tp:taxon-name><tp:taxon-name-part taxon-name-part-type="infraorder">Caridea</tp:taxon-name-part></tp:taxon-name>) from the Northwest Pacific by RV Soyo-Maru.</article-title><source>Biogeography</source><volume>2</volume>: <fpage>3</fpage>–<lpage>20</lpage>.</mixed-citation></ref><ref id="B2"><mixed-citation xmlns:xlink="http://www.w3.org/1999/xlink" xlink:type="simple"><person-group><name name-style="western"><surname>Bate</surname><given-names>CS</given-names></name></person-group> (<year>1881</year>) On the <tp:taxon-name><tp:taxon-name-part taxon-name-part-type="family">Penaeidae</tp:taxon-name-part></tp:taxon-name>. The Annals and Magazine of Natural History (5) 8: 169–196. [pls 11–12] <ext-link xlink:type="simple" ext-link-type="doi" xlink:href="10.1080/00222938109487441">https://doi.org/10.1080/00222938109487441</ext-link></mixed-citation></ref><ref id="B13"><mixed-citation xmlns:xlink="http://www.w3.org/1999/xlink" xlink:type="simple"><person-group><name name-style="western"><surname>Osawa</surname><given-names>M</given-names></name><name name-style="western"><surname>Lin</surname><given-names>C-W</given-names></name><name name-style="western"><surname>Chan</surname><given-names>TY</given-names></name></person-group> (<year>2008b</year>) <article-title>Species of <italic><tp:taxon-name><tp:taxon-name-part taxon-name-part-type="genus">Galacantha</tp:taxon-name-part></tp:taxon-name></italic> and <italic><tp:taxon-name><tp:taxon-name-part taxon-name-part-type="genus">Munidopsis</tp:taxon-name-part></tp:taxon-name></italic> (<tp:taxon-name><tp:taxon-name-part taxon-name-part-type="subphylum">Crustacea</tp:taxon-name-part></tp:taxon-name>: <tp:taxon-name><tp:taxon-name-part taxon-name-part-type="order">Decapoda</tp:taxon-name-part></tp:taxon-name>: <tp:taxon-name><tp:taxon-name-part taxon-name-part-type="infraorder">Anomura</tp:taxon-name-part></tp:taxon-name>: <tp:taxon-name><tp:taxon-name-part taxon-name-part-type="family">Galatheidae</tp:taxon-name-part></tp:taxon-name>) from the deep-waters off Taiwan, with the description of two new species.</article-title><source>Scientia Marina</source><volume>72</volume>(<issue>1</issue>): <fpage>37</fpage>–<lpage>57</lpage>.</mixed-citation></ref><ref id="B1"><mixed-citation xmlns:xlink="http://www.w3.org/1999/xlink" xlink:type="simple"><person-group><name name-style="western"><surname>Baba</surname><given-names>K</given-names></name><name name-style="western"><surname>Macpherson</surname><given-names>E</given-names></name><name name-style="western"><surname>Lin</surname><given-names>C-W</given-names></name><name name-style="western"><surname>Chan</surname><given-names>TY</given-names></name></person-group> (<year>2009</year>) <source>Crustacean Fauna of Taiwan: Squat Lobsters (<tp:taxon-name><tp:taxon-name-part taxon-name-part-type="family">Chirostylidae</tp:taxon-name-part></tp:taxon-name> and <tp:taxon-name><tp:taxon-name-part taxon-name-part-type="family">Galatheidae</tp:taxon-name-part></tp:taxon-name>).</source><publisher-name>National Taiwan Ocean University</publisher-name>, <publisher-loc>Keelung</publisher-loc>, <size units="page">311 pp</size>.</mixed-citation></ref><ref id="B6"><mixed-citation xmlns:xlink="http://www.w3.org/1999/xlink" xlink:type="simple"><person-group><name name-style="western"><surname>De Grave</surname><given-names>S</given-names></name><name name-style="western"><surname>Fransen</surname><given-names>CHJM</given-names></name></person-group> (<year>2011</year>) <article-title>Carideorum catalogus: the recent species of the dendrobranchiate, stenopodidean, procarididean and caridean shrimps (<tp:taxon-name><tp:taxon-name-part taxon-name-part-type="subphylum">Crustacea</tp:taxon-name-part></tp:taxon-name>: <tp:taxon-name><tp:taxon-name-part taxon-name-part-type="order">Decapoda</tp:taxon-name-part></tp:taxon-name>).</article-title><source>Zoologische Mededelingen, Leiden</source><volume>89</volume>(<issue>5</issue>): <fpage>195</fpage>–<lpage>589</lpage>.</mixed-citation></ref><ref id="B4"><mixed-citation xmlns:xlink="http://www.w3.org/1999/xlink" xlink:type="simple"><person-group><name name-style="western"><surname>Burkenroad</surname><given-names>MD</given-names></name></person-group> (<year>1936</year>) <article-title>The <tp:taxon-name><tp:taxon-name-part taxon-name-part-type="subfamily">Aristaeinae</tp:taxon-name-part></tp:taxon-name>, <tp:taxon-name><tp:taxon-name-part taxon-name-part-type="subfamily">Solenocerinae</tp:taxon-name-part></tp:taxon-name> and pelagic <tp:taxon-name><tp:taxon-name-part taxon-name-part-type="subfamily">Penaeinae</tp:taxon-name-part></tp:taxon-name> of the Bingham Oceanographic Collection.</article-title><source>Bulletin of the Bingham Oceanographic Collection</source><volume>5</volume>: <fpage>1</fpage>–<lpage>151</lpage>.</mixed-citation></ref></ref-list></tp:taxon-treatment>
