# Supplementary material for: New records of Benthesicymus Bate, 1881 (Dendrobranchiata, Penaeoidea, Benthesicymidae) from the abyssal depths of Taiwan
Source: Zookeys. 2019 Apr 11;838:1–8. doi: 10.3897/zookeys.838.33051 (PMC6477836; doi:10.3897/zookeys.838.33051)
Supplement: XML Treatment for Benthesicymus laciniatus [file zookeys.838.33051-treatment2.xml]

<!DOCTYPE tp:taxon-treatment
  PUBLIC "-//TaxonX//DTD Taxonomic Treatment Publishing DTD v0 20100105//EN" "tax-treatment-NSO.dtd">
<tp:taxon-treatment xmlns:tp="http://www.plazi.org/taxpub"><tp:treatment-meta><kwd-group><label>Taxon classification</label><kwd><named-content xmlns:xlink="http://www.w3.org/1999/xlink" content-type="kingdom">Animalia</named-content></kwd><kwd><named-content xmlns:xlink="http://www.w3.org/1999/xlink" content-type="order">Decapoda</named-content></kwd><kwd><named-content xmlns:xlink="http://www.w3.org/1999/xlink" content-type="family">Benthesicymidae</named-content></kwd></kwd-group><mixed-citation publication-type="journal"><person-group><name><surname>Yang</surname><given-names>Chien-Hui</given-names></name><name><surname>Chan</surname><given-names>Tin-Yam</given-names></name></person-group><article-title>New records of <italic><tp:taxon-name><tp:taxon-name-part taxon-name-part-type="genus" reg="Benthesicymus">Benthesicymus</tp:taxon-name-part></tp:taxon-name></italic> Bate, 1881 (<tp:taxon-name><tp:taxon-name-part taxon-name-part-type="suborder">Dendrobranchiata</tp:taxon-name-part></tp:taxon-name>, <tp:taxon-name><tp:taxon-name-part taxon-name-part-type="superfamily">Penaeoidea</tp:taxon-name-part></tp:taxon-name>, <tp:taxon-name><tp:taxon-name-part taxon-name-part-type="family">Benthesicymidae</tp:taxon-name-part></tp:taxon-name>) from the abyssal depths of Taiwan</article-title><source>Zookeys</source><day>11</day><month>4</month><year>2019</year><volume>838</volume><fpage>1</fpage><lpage>8</lpage><pub-id pub-id-type="doi">10.3897/zookeys.838.33051</pub-id></mixed-citation></tp:treatment-meta><tp:nomenclature><tp:taxon-name>
                <tp:taxon-name-part taxon-name-part-type="genus" reg="Benthesicymus">Benthesicymus</tp:taxon-name-part>
                <tp:taxon-name-part taxon-name-part-type="species" reg="laciniatus">laciniatus</tp:taxon-name-part>
              </tp:taxon-name><tp:taxon-authority>Rathbun, 1906</tp:taxon-authority><xref ref-type="fig" rid="F3">Fig. 3</xref><!--PageBreak --><tp:nomenclature-citation-list><tp:nomenclature-citation><tp:taxon-name>
                    <tp:taxon-name-part taxon-name-part-type="genus" reg="Benthesicymus">Benthesicymus</tp:taxon-name-part>
                    <tp:taxon-name-part taxon-name-part-type="species" reg="laciniatus">laciniatus</tp:taxon-name-part>
                  </tp:taxon-name><comment><xref ref-type="bibr" rid="B15">Rathbun 1906</xref>: 906, fig. 59, pl. 19 fig. 3 (type locality: vicinity of Kauai Island, Hawaii); <xref ref-type="bibr" rid="B4">Burkenroad 1936</xref>: 26, fig. 1; <xref ref-type="bibr" rid="B5">Crosnier 1986</xref>: 851, figs. 6c, 7a-c, 8a-e; <xref ref-type="bibr" rid="B7">Kikuchi and Nemoto 1991</xref>: 65.</comment></tp:nomenclature-citation><tp:nomenclature-citation><tp:taxon-name>
                    <tp:taxon-name-part taxon-name-part-type="genus" reg="Benthesicymus"/>
                    <tp:taxon-name-part taxon-name-part-type="species" reg="laciniatus"/>
                  </tp:taxon-name><comment><italic>Benthesicymus Hjorti</italic><xref ref-type="bibr" rid="B17">Sund 1920</xref>: 30, fig. 48, pl. 11 fig. 4 (type locality: south of Canary Islands). </comment></tp:nomenclature-citation><tp:nomenclature-citation><tp:taxon-name>
                    <tp:taxon-name-part taxon-name-part-type="genus" reg="Gennadas">Gennadas</tp:taxon-name-part>
                    <tp:taxon-name-part taxon-name-part-type="species" reg="pectinatus">pectinatus</tp:taxon-name-part>
                  </tp:taxon-name><comment><xref ref-type="bibr" rid="B16">Schmitt 1921</xref>: 25, fig. 12, pl. 11 fig. 1 (type locality: off Santa Catalina Island, California).</comment></tp:nomenclature-citation></tp:nomenclature-citation-list></tp:nomenclature><tp:treatment-sec sec-type="material" id="SECID0EFQAE"><title>Material examined.</title><p>Taiwan, “TAIWAN 2006”, stn CP366, <named-content xmlns:xlink="http://www.w3.org/1999/xlink" content-type="dwc:verbatimCoordinates" xlink:type="simple"><named-content content-type="geo-json" specific-use="{&#34;type&#34;:&#34;Point&#34;,&#34;coordinates&#34;:[121.168000,22.047833]}" id="NCID0EOQAE" xlink:type="simple">22°02.87'N, 121°10.08'E</named-content></named-content>, 1302–1301 m, 24 Aug 2006, 1 male <abbrev xmlns:xlink="http://www.w3.org/1999/xlink" xlink:title="carapace length" id="ABBRID0ETQAE" xlink:type="simple">cl</abbrev> 14.3 mm (<abbrev xmlns:xlink="http://www.w3.org/1999/xlink" xlink:title="National Taiwan Ocean University" id="ABBRID0EXQAE" xlink:type="simple">NTOU</abbrev> M02190); stn CP369, <named-content xmlns:xlink="http://www.w3.org/1999/xlink" content-type="dwc:verbatimCoordinates" xlink:type="simple"><named-content content-type="geo-json" specific-use="{&#34;type&#34;:&#34;Point&#34;,&#34;coordinates&#34;:[122.070000,24.316000]}" id="NCID0E5QAE" xlink:type="simple">24°18.96'N, 122°04.20'E</named-content></named-content>, 3030–3070 m, 25 Aug 2006, 1 male <abbrev xmlns:xlink="http://www.w3.org/1999/xlink" xlink:title="carapace length" id="ABBRID0EDRAE" xlink:type="simple">cl</abbrev> 25.0 mm (<abbrev xmlns:xlink="http://www.w3.org/1999/xlink" xlink:title="National Taiwan Ocean University" id="ABBRID0EHRAE" xlink:type="simple">NTOU</abbrev> M02191).</p></tp:treatment-sec><tp:treatment-sec sec-type="description" id="SECID0ELRAE"><title>Description.</title><p>Integument moderately rigid. Rostrum rather straight, armed with two dorsal teeth. Carapace with surface rather smooth, lacking hepatic spine and without distinct grooves or carinae (Fig. <xref ref-type="fig" rid="F3">3A</xref>). Abdomen with fourth to sixth somites each armed with a distinct posteromedian spine; fourth tergite also with posterior margin distinctly crenate or serrated, bearing 17–19 sharp teeth that progressively become smaller laterally (Fig. <xref ref-type="fig" rid="F3">3B</xref>). Telson with three pairs of movable lateral spines and one pair of terminal spines, distalmost pair of lateral spines at some distance from terminal spines (Fig. <xref ref-type="fig" rid="F3">3C</xref>). No spine on both merus and ischium of third maxilliped and first pereiopod. Third maxilliped heavily setose and distal segment lacking spine (Fig. <xref ref-type="fig" rid="F3">3D</xref>). Petasma generally flat and simple, bilobed (Fig. <xref ref-type="fig" rid="F3">3E</xref>), distal margin of median lobe slightly serrated (Fig. <xref ref-type="fig" rid="F3">3F</xref>).</p></tp:treatment-sec><tp:treatment-sec sec-type="Coloration" id="SECID0EJSAE"><title>Coloration.</title><p>Unknown.</p></tp:treatment-sec><tp:treatment-sec sec-type="distribution" id="SECID0EOSAE"><title>Distribution.</title><p>Worldwide distribution and reported from eastern Atlantic, eastern Pacific and Indo-West Pacific, at depths of approximately 1,325–4,000 m but generally from 1,500–3,000 m (<xref ref-type="bibr" rid="B5">Crosnier 1986</xref>).</p></tp:treatment-sec><tp:treatment-sec sec-type="remarks" id="SECID0EYSAE"><title>Remarks.</title><p><italic><tp:taxon-name><tp:taxon-name-part taxon-name-part-type="genus" reg="Benthesicymus">Benthesicymus</tp:taxon-name-part><tp:taxon-name-part taxon-name-part-type="species" reg="laciniatus">laciniatus</tp:taxon-name-part></tp:taxon-name></italic> is recorded from Taiwan for the first time. As mentioned by <xref ref-type="bibr" rid="B8">Kim et al. (2000)</xref>, <italic><tp:taxon-name><tp:taxon-name-part taxon-name-part-type="genus" reg="Benthesicymus">B.</tp:taxon-name-part><tp:taxon-name-part taxon-name-part-type="species" reg="laciniatus">laciniatus</tp:taxon-name-part></tp:taxon-name></italic> generally inhabits shallower waters than <italic><tp:taxon-name><tp:taxon-name-part taxon-name-part-type="genus" reg="Benthesicymus">B.</tp:taxon-name-part><tp:taxon-name-part taxon-name-part-type="species" reg="crenatus">crenatus</tp:taxon-name-part></tp:taxon-name></italic> and only sometimes occurs in the abyssal zone. The two Taiwanese specimens have been collected from depths of 3,030–3,070 m and 1,301–1,302 m respectively. In <italic><tp:taxon-name><tp:taxon-name-part taxon-name-part-type="genus" reg="Benthesicymus">Benthesicymus</tp:taxon-name-part></tp:taxon-name></italic> only two species have the posterior margin of the fourth abdominal tergite crenate (see <xref ref-type="bibr" rid="B4">Burkenroad 1936</xref>, <xref ref-type="bibr" rid="B5">Crosnier 1986</xref>). The distinguishing characters of these two species are given in the “Remarks” of <italic><tp:taxon-name><tp:taxon-name-part taxon-name-part-type="genus" reg="Benthesicymus">B.</tp:taxon-name-part><tp:taxon-name-part taxon-name-part-type="species" reg="crenatus">crenatus</tp:taxon-name-part></tp:taxon-name></italic>.</p><p>The present two males collected from Taiwan generally agree with previous descriptions of the species except for the petasma with the distal margin of the median lobe not distinctly serrated (see <xref ref-type="bibr" rid="B4">Burkenroad 1936</xref>: fig. 1, <xref ref-type="bibr" rid="B5">Crosnier 1986</xref>: fig. 8a, b, e). Such difference may be due to the present males are much smaller (<abbrev xmlns:xlink="http://www.w3.org/1999/xlink" xlink:title="carapace length" id="ABBRID0EHVAE" xlink:type="simple">cl</abbrev> 14.3–25.0 mm vs. <abbrev xmlns:xlink="http://www.w3.org/1999/xlink" xlink:title="carapace length" id="ABBRID0ELVAE" xlink:type="simple">cl</abbrev> 33–36 mm for <xref ref-type="bibr" rid="B4">Burkenroad 1936</xref>: fig. 1; <xref ref-type="bibr" rid="B5">Crosnier 1986</xref>: fig. 8a, b, e) and probably juveniles.</p><!--PageBreak --></tp:treatment-sec><tp:treatment-sec><!--Section generated to contain objects referenced in tp:taxon-treatment.--><fig id="F3" position="float" orientation="portrait"><label>Figure 3.</label><caption><p><italic><tp:taxon-name><tp:taxon-name-part taxon-name-part-type="genus" reg="Benthesicymus">Benthesicymus</tp:taxon-name-part><tp:taxon-name-part taxon-name-part-type="species" reg="laciniatus">laciniatus</tp:taxon-name-part></tp:taxon-name></italic> Rathbun, 1906, stn CP369, 3030–3070 m, male <abbrev xmlns:xlink="http://www.w3.org/1999/xlink" xlink:title="carapace length" id="ABBRID0ECMAE" xlink:type="simple">cl</abbrev> 25.0 mm (<abbrev xmlns:xlink="http://www.w3.org/1999/xlink" xlink:title="National Taiwan Ocean University" id="ABBRID0EGMAE" xlink:type="simple">NTOU</abbrev> M02191) <bold>A</bold> carapace and anterior appendages, lateral view <bold>B</bold> abdominal somites IV to V, lateral view <bold>C</bold> telson, dorsal view <bold>D</bold> left maxilliped III <bold>E</bold> right petasma, ventral view <bold>F</bold> tip of median lobe, ventral view. Scale bars: 5 mm (<bold>A–D</bold>); 1 mm (<bold>E, F</bold>).</p></caption><graphic xmlns:xlink="http://www.w3.org/1999/xlink" xlink:href="zookeys-838-001-g003.jpg" position="float" orientation="portrait" xlink:type="simple" id="oo_292977.jpg"/></fig></tp:treatment-sec><ref-list><ref id="B15"><mixed-citation xmlns:xlink="http://www.w3.org/1999/xlink" xlink:type="simple"><person-group><name name-style="western"><surname>Rathbun</surname><given-names>MJ</given-names></name></person-group> (<year>1906</year>) <article-title>The <tp:taxon-name><tp:taxon-name-part taxon-name-part-type="infraorder">Brachyura</tp:taxon-name-part></tp:taxon-name> and Macrura of the Hawaiian Islands.</article-title><source>Bulletin of the United States Fish Commission</source><volume>23</volume>(<issue>3</issue>): <fpage>827</fpage>–<lpage>930</lpage>. [figs 1–79, pls 1–24]</mixed-citation></ref><ref id="B4"><mixed-citation xmlns:xlink="http://www.w3.org/1999/xlink" xlink:type="simple"><person-group><name name-style="western"><surname>Burkenroad</surname><given-names>MD</given-names></name></person-group> (<year>1936</year>) <article-title>The <tp:taxon-name><tp:taxon-name-part taxon-name-part-type="subfamily">Aristaeinae</tp:taxon-name-part></tp:taxon-name>, <tp:taxon-name><tp:taxon-name-part taxon-name-part-type="subfamily">Solenocerinae</tp:taxon-name-part></tp:taxon-name> and pelagic <tp:taxon-name><tp:taxon-name-part taxon-name-part-type="subfamily">Penaeinae</tp:taxon-name-part></tp:taxon-name> of the Bingham Oceanographic Collection.</article-title><source>Bulletin of the Bingham Oceanographic Collection</source><volume>5</volume>: <fpage>1</fpage>–<lpage>151</lpage>.</mixed-citation></ref><ref id="B5"><mixed-citation xmlns:xlink="http://www.w3.org/1999/xlink" xlink:type="simple"><person-group><name name-style="western"><surname>Crosnier</surname><given-names>A</given-names></name></person-group> (<year>1986</year>) <article-title>Crevettes pénéides d’eau profonde récoltées dans l’océan Indien lors des campagnes BEHTHEDI, SAFARI I et II, MD 32/REUNION. Bulletin du Muséum National d’Histoire Naturelle, Paris (4)7, section A, no.</article-title><volume>4</volume>: <fpage>839</fpage>–<lpage>877</lpage>.</mixed-citation></ref><ref id="B7"><mixed-citation xmlns:xlink="http://www.w3.org/1999/xlink" xlink:type="simple"><person-group><name name-style="western"><surname>Kikuchi</surname><given-names>T</given-names></name><name name-style="western"><surname>Nemoto</surname><given-names>T</given-names></name></person-group> (<year>1991</year>) <article-title>Deep-sea shrimps of the genus <italic><tp:taxon-name><tp:taxon-name-part taxon-name-part-type="genus">Benthesicymus</tp:taxon-name-part></tp:taxon-name></italic> (<tp:taxon-name><tp:taxon-name-part taxon-name-part-type="order">Decapoda</tp:taxon-name-part></tp:taxon-name>: <tp:taxon-name><tp:taxon-name-part taxon-name-part-type="suborder">Dendrobranchiata</tp:taxon-name-part></tp:taxon-name>) from the western North Pacific.</article-title><source>Journal of Crustacean Biology</source><volume>11</volume>(<issue>1</issue>): <fpage>64</fpage>–<lpage>89</lpage>. <ext-link xlink:type="simple" ext-link-type="doi" xlink:href="10.2307/1548545">https://doi.org/10.2307/1548545</ext-link></mixed-citation></ref><ref id="B17"><mixed-citation xmlns:xlink="http://www.w3.org/1999/xlink" xlink:type="simple"><person-group><name name-style="western"><surname>Sund</surname><given-names>O</given-names></name></person-group> (<year>1920</year>) Peneides and Stenopides. Report on the Scientific Results of the “Michael Sars” North Atlantic Deep-Sea Expedition 1910 3: 1–36.</mixed-citation></ref><ref id="B16"><mixed-citation xmlns:xlink="http://www.w3.org/1999/xlink" xlink:type="simple"><person-group><name name-style="western"><surname>Schmitt</surname><given-names>W</given-names></name></person-group> (<year>1921</year>) <article-title>The marine decapod <tp:taxon-name><tp:taxon-name-part taxon-name-part-type="subphylum">Crustacea</tp:taxon-name-part></tp:taxon-name> of California.</article-title><source>University of California Publications in Zoology</source><volume>23</volume>: <fpage>1</fpage>–<lpage>470</lpage>.</mixed-citation></ref><ref id="B8"><mixed-citation xmlns:xlink="http://www.w3.org/1999/xlink" xlink:type="simple"><person-group><name name-style="western"><surname>Kim</surname><given-names>JN</given-names></name><name name-style="western"><surname>Hayashi</surname><given-names>K-I</given-names></name><name name-style="western"><surname>Natsukari</surname><given-names>Y</given-names></name><name name-style="western"><surname>Yoshida</surname><given-names>K</given-names></name></person-group> (<year>2000</year>) <article-title>Abyssobenthic shrimps (<tp:taxon-name><tp:taxon-name-part taxon-name-part-type="subphylum">Crustacea</tp:taxon-name-part></tp:taxon-name>, <tp:taxon-name><tp:taxon-name-part taxon-name-part-type="order">Decapoda</tp:taxon-name-part></tp:taxon-name>, <tp:taxon-name><tp:taxon-name-part taxon-name-part-type="infraorder">Penaeidea</tp:taxon-name-part></tp:taxon-name> and <tp:taxon-name><tp:taxon-name-part taxon-name-part-type="infraorder">Caridea</tp:taxon-name-part></tp:taxon-name>) from the Northwest Pacific by RV Soyo-Maru.</article-title><source>Biogeography</source><volume>2</volume>: <fpage>3</fpage>–<lpage>20</lpage>.</mixed-citation></ref></ref-list></tp:taxon-treatment>
